# Supplementary material for: Heme Oxygenase-1 Contributes to Dampening Proinflammatory Activation in the Human Microglial Cell Line HMC3 and Controls the Transcription Factor IRF5
Source: Biomolecules. 2026 Jul 14;16(7):1028. doi: 10.3390/biom16071028 (PMC13406587; doi:10.3390/biom16071028)
Supplement: Supplementary file 1 [file biomolecules-16-01028-s001.zip]

Archive with 2 entries (2 files):
- biomolecules-4209274 original fig.pdf
- biomolecules-4209274-supplementary.pdf
